# Supplementary material for: High-performance flexible p-type Ce-filled Fe3CoSb12 skutterudite thin film for medium-to-high-temperature applications
Source: Nat Commun. 2024 May 18;15:4242. doi: 10.1038/s41467-024-48677-4 (PMC11102547; doi:10.1038/s41467-024-48677-4)
Supplement: Supplementary file 11 — Source Data [file 41467_2024_48677_MOESM11_ESM.xlsx]

## Sheet: Fig5-a
				Electrical conductivity（S.m-1）
			Temperature（K）	x=0.25	x=0.50	x=0.75	x=1.25	x=1.50
			303	1786.1	115.3	367.6	7793.9	2361.41
			323	1839.6	125.2	378.1	7946.1	2419.3
			353	1931.3	134.3	397.1	8320.5	2504.8
			383	2050.9	159.8	416.2	8760.2	2576.2
			413	2167.7	207.3	440.2	9209.7	2207.6
			443	2309.1	300.8	465.8	9639.8	2324.4
			473	2450.4	415.1	522.3	10167.3	2016.4
			503	2882.6	698.4	579.2	11719.4	2140.2
			533	3086.3	873.8	598.6	12019.3	1989.3
			563	3205.1	921.3	602.1	11833.5	1839.1
			593	2546.9	825.3	487.3	11444.2	596.5
			623	1319.5	583.3	238.3	10665.4	586.8
			653	681.2	291.2	232.1	10522.1	549.9

## Sheet: Fig5-b
				Seebeck coefficient (µV.K-1）
			Temperature（K）	x=0.25	x=0.50	x=0.75	x=1.25	x=1.50
			303	61.2	115.9	63.8	49.9	6.4
			323	64.1	115.8	64.1	51.5	6.2
			353	65.3	114.6	69.2	52.8	6.6
			383	67.4	124.1	69.8	53.3	7.4
			413	71.2	129.3	73.2	57.2	12.2
			443	72.3	134.1	77.3	63.5	31.5
			473	78.9	129.4	81.5	58.7	37.9
			503	84.1	125.8	89.9	67.8	51.1
			533	92.9	123.9	90.4	73.6	67.6
			563	103.7	119.1	105.6	81.7	90.9
			593	120.2	104.7	106.7	90.6	89.2
			623	113.8	103.9	100.2	96.1	83.6
			653	102.9	97.1	97.1	98.1	81.6

## Sheet: Fig5-c
				Power factor ( µW.m-1K-2)
			Temperature（K）	x=0.25	x=0.50	x=0.75	x=1.25	x=1.50
			303	6.68973	1.5488	1.49629	19.4069	0.09672
			323	7.55857	1.67889	1.55354	21.075	0.093
			353	8.23524	1.76378	1.90157	23.1962	0.10911
			383	9.31675	2.46105	2.02774	24.8868	0.14107
			413	10.989	3.46574	2.3587	30.1327	0.32858
			443	12.0703	5.40923	2.78329	38.8701	2.30639
			473	15.2543	6.95058	3.46925	35.0334	2.89638
			503	20.3881	11.0526	4.6811	53.8722	5.58851
			533	26.636	13.4139	4.89185	65.1081	9.09062
			563	34.4667	13.0685	6.71423	78.9873	15.1961
			593	36.7977	9.04701	5.54786	93.9381	4.74614
			623	17.0881	6.29685	2.39254	98.4972	4.10112
			653	7.21282	2.74555	2.18833	101.261	3.66154

## Sheet: Fig5-d
			x	Concentration ( cm-3)	Mobility (cm2.v-1.s-1)
			x=0.00	7.77189e+20	0.53253
			x=0.25	8.50108e+20	0.07529
			x=0.50	3.55968e+20	0.37345
			x=0.75	4.11716e+20	0.387
			x=1.25	2.55094e+20	6.97726
			x=1.50	4.68058e+20	4.22066

## Sheet: Fig5-e
			x	m*(mo)
			x=0.25	2.717
			x=0.50	3.1784
			x=0.75	1.7516
			x=1.25	0.9864
			x=1.50	0.19

## Sheet: Fig5-f
			x=1.25 (Ce1.25Fe3CoSb12）
			Temperature (K)	ZT
			303	0.05204
			323	0.06024
			353	0.07246
			383	0.08435
			413	0.11013
			443	0.15238
			473	0.14664
			503	0.2398
			533	0.3071
			563	0.39354
			593	0.49297
			623	0.54304
			653	0.58516

## Sheet: Fig7-d
			Temperature difference (K)	Voc (mV)
			40	26.7
			60	29.5
			80	32.8
			100	37.6

## Sheet: Fig7-e
			40 K		60 K		80 K		100 K
			I (µA)	V (mV)	I (µA)	V (mV)	I (µA)	V (mV)	I (µA)	V (mV)
			0.24	23.6	0.27	26.6	0.28	29.6	0.36	33
			0.25	22.9	0.29	25.8	0.36	28.6	0.41	32.4
			0.32	22.5	0.35	25.7	0.45	27.3	0.44	31.4
			0.36	22	0.4	24.3	0.53	25.7	0.5	30.3
			0.43	21	0.48	23.7	0.65	25.1	0.59	28.7
			0.51	19.8	0.56	22	0.78	22.7	0.7	27.7
			0.63	18.2	0.69	20.3	0.99	19.3	0.84	25.1
			0.7	17.3	0.9	17.6	1.22	16.5	0.92	24
			0.79	15.4	1	15	1.25	16.1	1.12	21.8
			0.83	14.7	1.15	13.5	1.33	15.4	1.2	20
			0.95	13	1.3	11	1.42	13.9	1.35	18
			1.1	10.8	1.57	7.5	1.56	12	1.53	14.8
			1.39	8.4	1.69	6.3	1.74	10	1.63	14.5
			1.5	6.3	1.78	5	1.86	8.7	1.78	12.8
			1.74	3	1.94	3.7	1.9	8.4	1.86	11
			1.82	1.5	2.15	1.8	2.03	6.6	1.94	10
			1.84	1.1	2.18	0.7	2.15	5	2	9
			1.86	0.8			2.17	4.9	2.16	7
			1.93	0.3			2.24	4.4	2.23	6
							2.28	4	2.46	2
							2.31	3.6	2.53	1.4
							2.33	3.3	2.57	0.9
							2.39	2.1	2.68	0.1
							2.47	1

## Sheet: Fig7-f
			40 K		60 K		80 K		100 K
			I (µA)	P (nW)	I (µA)	P (nW)	I (µA)	P (nW)	I (µA)	P (nW)
			0.24	5.664	0.27	7.182	0.28	11.88	0.36	8.288
			0.25	5.725	0.29	7.482	0.36	13.284	0.41	10.296
			0.32	7.2	0.35	8.995	0.45	13.816	0.44	12.285
			0.36	7.92	0.4	9.72	0.53	15.15	0.5	13.621
			0.43	9.03	0.48	11.376	0.65	16.933	0.59	16.315
			0.51	10.098	0.56	12.32	0.78	19.39	0.7	17.706
			0.63	11.466	0.69	14.007	0.99	21.084	0.84	19.107
			0.7	12.11	0.9	15.84	1.22	22.08	0.92	20.13
			0.79	12.166	1	15	1.25	24.416	1.12	20.125
			0.83	12.201	1.15	15.525	1.33	24	1.2	20.482
			0.95	12.35	1.3	14.3	1.42	24.3	1.35	19.738
			1.1	11.88	1.57	11.775	1.56	22.644	1.53	18.72
			1.39	11.676	1.69	10.647	1.74	23.635	1.63	17.4
			1.5	9.45	1.78	8.9	1.9	22.784	1.6	16.182
			1.74	5.22	1.94	7.178	2.03	20.46	1.78	15.96
			1.82	2.73	2.15	3.87	2.15	19.4	1.86	13.398
			1.84	2.024	2.18	1.526	2.17	18	1.94	10.75
			1.86	1.488	2.33	0.233	2.24	15.12	2	10.633
			1.93	0.579			2.28	13.38	2.16	9.856
							2.31	4.92	2.23	9.12
							2.33	3.542	2.46	8.316
							2.39	2.313	2.53	7.689
							2.47	0.268	2.57	5.019
									2.68	2.47

## Sheet: Fig7-g
		Temperature difference (K)	Power density (µW cm-2 )
		40	68.6
		60	88.1
		80	113.8
		100	135.7

[truncated: 1 more sheets: Fig7-i]
